# Supplementary material for: The Human Cytomegalovirus β2.7 Long Non-Coding RNA Prevents Induction of Reactive Oxygen Species to Maintain Viral Gene Silencing during Latency
Source: Int J Mol Sci. 2022 Sep 20;23(19):11017. doi: 10.3390/ijms231911017 (PMC9569889; doi:10.3390/ijms231911017)
Supplement: Supplementary file 1 [file ijms-23-11017-s001.zip]

Archive with 1 entries (1 files):
- ijms-1822639-supplementary.pdf
